# Supplementary material for: Word sense disambiguation of acronyms in clinical narratives
Source: Front Digit Health. 2024 Feb 28;6:1282043. doi: 10.3389/fdgth.2024.1282043 (PMC10932973; doi:10.3389/fdgth.2024.1282043)
Supplement: Supplementary file 1 [file Table1.xlsx]

## Sheet: All matches
Acronym	Long form candidate	Termhood	Ground truth	Prediction	TP	FP	FN	TN	Rank
ACL	amorphous calcification	4.85	0	0	0	0	0	1	0		TP			21		Not present in the training data
ACL	anterior cruciate ligament	23.07	1	1	1	0	0	0	1		FP			17		True positive
ACL	appreciable change	3.47	0	0	0	0	0	1	0		FN			0		False positive
ACL	articular cartilage	16	0	0	0	0	0	1	0		TN			71		Termhood was calculated by FlexiTerm
ACL	atherosclerotic calcification	32.02	0	0	0	0	0	1	0		N			109		Rank is based on a probability distribution
AM	ankle mortise	31.88	0	0	0	0	0	1	0
AM	anterior midline	4.16	0	0	0	0	0	1	0		Accuracy		(TP+TN)/N	0.844037
AM	assessment with mri	3.47	0	0	0	0	0	1	0		Precision		TP/(TP+FP)	0.552632
AML	anterior midline	4.16	0	0	0	0	0	1	0		Recall		TP/(TP+FN)	1
AP	N/A	N/A	0	0	0	0	0	0	0		F1-score		2PR/(P+R)	0.711864
BKA	bilateral total knee arthroplasties	16.64	0	1	0	1	0	0	1
BKA	bilateral knee pain	40.28	0	1	0	1	0	0	2
CPPD	calcium pyrophosphate deposition disease	40.2	1	1	1	0	0	0	1
CT	cartilage thinning	4.85	0	0	0	0	0	1	0
CT	complete tear	2.08	0	0	0	0	0	1	0
CT	complex tear	6.24	0	0	0	0	0	1	0
CT	cortical thickening	3.47	0	0	0	0	0	1	0
CT	cross table lateral	37.35	0	0	0	0	0	1	0
CT	cross table	28.88	0	0	0	0	0	1	0
DJD	degenerative joint disease	6.59	1	1	1	0	0	0	1
IV	intraoperative fluoroscopic views	9.7	0	1	0	1	0	0	1
IV	intraoperative views	2.77	0	1	0	1	0	0	2
LCL	linear calcification	5.55	0	0	0	0	0	1	0
LCL	lateral collateral ligament	45.04	1	1	1	0	0	0	1
LCL	lateral collateral ligament complex	15.25	1	1	1	0	0	0	3
LCL	lateral condyle	34.66	0	1	0	1	0	0	4
LCL	lucent fracture line	7.69	0	1	0	1	0	0	2
LCL	lucent lesion	2.08	0	1	0	1	0	0	5
LCL	lucent line	3.47	0	0	0	0	0	1	0
LCL	lytic lesion	18.37	0	0	0	0	0	1	0
LF	lateral facet	4.85	0	0	0	0	0	1	0
LF	lateral film	9.01	0	0	0	0	0	1	0
LF	lateral patellar facet	4.39	0	0	0	0	0	1	0
LF	left ankle fracture	3.3	0	1	0	1	0	0	1
LF	left distal femur	7.69	0	0	0	0	0	1	0
LF	left femur	29.63	0	0	0	0	0	1	0
LF	left fibula	7.39	0	0	0	0	0	1	0
LF	left foot	2.08	0	1	0	1	0	0	2
LF	left knee followup	3.3	0	0	0	0	0	1	0
LF	left proximal fibula	2.2	0	0	0	0	0	1	0
LF	lytic focus	2.08	0	0	0	0	0	1	0
MCL	medial collateral	23.57	1	1	1	0	0	0	1
MCL	medial collateral ligament	62.62	1	1	1	0	0	0	2
MCL	medial condyle	59.96	0	1	0	1	0	0	3
MCL	mild chondrocalcinosis	2.77	0	0	0	0	0	1	0
MR	mild periosteal reaction	4.39	0	0	0	0	0	1	0
MR	medial retinaculum	3.47	0	0	0	0	0	1	0
MR	median ridge	4.16	0	0	0	0	0	1	0
MRI	medial retinaculum	3.47	0	0	0	0	0	1	0
MRI	mild irregularity	4.16	0	0	0	0	0	1	0
MRI	minimal irregularity	3.47	0	0	0	0	0	1	0
MRI	multiplanar multisequence images	3.3	0	1	0	1	0	0	1
MVA	mild varus angulation	4.39	0	1	0	1	0	0	1
MVA	motor vehicle accident	9.89	1	1	1	0	0	0	2
MVC	mild degenerative change	27.83	0	0	0	0	0	1	0
MVC	minimal degenerative change	10.99	0	0	0	0	0	1	0
MVC	motor vehicle accident	9.89	1	1	1	0	0	0	1
MVC	motor vehicle collision	19.04	1	1	1	0	0	0	2
OA	obliquity of ap	2.77	0	0	0	0	0	1	0
OA	osseous abnormality	19.18	0	1	0	1	0	0	1
OR	oblique radiographs	4.16	0	0	0	0	0	1	0
OR	open reduction	9.01	0	0	0	0	0	1	0
OR	operative report	11.78	0	0	0	0	0	1	0
OR	operating room	4.85	1	1	1	0	0	0	1
OR	osseous remodeling	3.47	0	0	0	0	0	1	0
OR	osteophytic reactions	2.08	0	0	0	0	0	1	0
ORIF	open reduction internal fixation	11.09	1	1	1	0	0	0	1
ORIF	operative report for full	3.3	0	0	0	0	0	1	0
PCL	patellar cartilage	2.08	0	1	0	1	0	0	3
PCL	periprosthetic loosening	2.08	0	0	0	0	0	1	0
PCL	periprosthetic lucency	31.19	0	0	0	0	0	1	0
PCL	posterior cruciate ligament	36.25	1	1	1	0	0	0	1
PCL	proximal calf	2.08	0	0	0	0	0	1	2
PCL	proximal medial collateral ligament	6.93	0	1	0	1	0	0	0
PD	posttraumatic deformities	5.49	0	0	0	0	0	1	0
PD	patchy demineralization	2.77	0	0	0	0	0	1	0
PD	proton density	26.83	0	0	0	0	0	1	0
PD	proximal femoral diaphysis	3.3	0	0	0	0	0	1	0
PD	proximal fibular diaphysis	3.3	0	0	0	0	0	1	0
PD	proximal diaphysis	10.4	0	0	0	0	0	1	0
PD	proximal tibial diaphysis	4.39	0	0	0	0	0	1	0
PD	posterior displacement	5.55	0	1	0	1	0	0	1
PD	posterior doctor	30.5	0	0	0	0	0	1	0
PM	packing material	2.08	0	0	0	0	0	1	0
PM	patient motion	3.47	0	0	0	0	0	1	0
PM	popliteus muscle	2.77	0	0	0	0	0	1	0
PM	prior mri	2.08	0	0	0	0	0	1	0
PM	proximal fibular metaphysis	5.49	0	0	0	0	0	1	0
PM	proximal metadiaphysis	3.47	0	0	0	0	0	1	0
PM	proximal metaphysis	13.86	0	0	0	0	0	1	0
PM	proximal tibial metaphysis	14.28	0	0	0	0	0	1	0
PM	proximal tibial metadiaphysis	6.59	0	0	0	0	0	1	0
SI	spot fluoroscopic images	4.39	0	0	0	0	0	1	0
SI	sagittal stir images	6.59	0	0	0	0	0	1	0
SI	single image	2.77	0	0	0	0	0	1	0
SI	stir images	2.08	0	0	0	0	0	1	0
SI	skeletal injury	3.47	0	0	0	0	0	1	0
SI	soft tissue injury	7.69	0	1	0	1	0	0	1
SI	signal intensity	20.1	0	0	0	0	0	1	0
SI	soft tissue irregularity	3.3	0	0	0	0	0	1	0
STIR	soft tissue injury	7.69	0	0	0	0	0	1	0
STIR	soft tissue irregularity	3.3	0	0	0	0	0	1	0
TKA	total knee arthroplasty	181.11	1	1	1	0	0	0	1
TKA	total knee replacement	84.75	1	1	1	0	0	0	4
TKA	total left knee arthroplasty	24.95	1	1	1	0	0	0	2
TKA	total right knee arthroplasty	67.93	1	1	1	0	0	0	3
TKR	total knee arthroplasty	181.11	1	1	1	0	0	0	1
TKR	total knee prosthesis	24.72	1	1	1	0	0	0	2
TKR	total knee replacement	84.75	1	1	1	0	0	0	3
TKR	total right knee replacement	15.25	1	1	1	0	0	0	4
			21	38	21	17	0	71

## Sheet: Top 2 matches
Acronym	Long form candidate	Termhood	Ground truth	Prediction	TP	FP	FN	TN
ACL	anterior cruciate ligament	23.07	1	1	1	0	0	0		TP			13		Not present in the training data
ACL	atherosclerotic calcification	32.02	0	0	0	0	0	1		FP			9		True positive
AM	ankle mortise	31.88	0	0	0	0	0	1		FN			0		False positive
AM	anterior midline	4.16	0	0	0	0	0	1		TN			25		Termhood was calculated by FlexiTerm
AML	anterior midline	4.16	0	0	0	0	0	1		N			47
AP	N/A	N/A	0	0	0	0	0	0
BKA	bilateral total knee arthroplasties	16.64	0	1	0	1	0	0		Accuracy		(TP+TN)/N	0.808511
BKA	bilateral knee pain	40.28	0	1	0	1	0	0		Precision		TP/(TP+FP)	0.590909
CPPD	calcium pyrophosphate deposition disease	40.2	1	1	1	0	0	0		Recall		TP/(TP+FN)	1
CT	cross table lateral	37.35	0	0	0	0	0	1		F1-score		2PR/(P+R)	0.742857
CT	cross table	28.88	0	0	0	0	0	1
DJD	degenerative joint disease	6.59	1	1	1	0	0	0
IV	intraoperative fluoroscopic views	9.7	0	1	0	1	0	0
IV	intraoperative views	2.77	0	1	0	1	0	0
LCL	lateral collateral ligament	45.04	1	1	1	0	0	0
LCL	lateral condyle	34.66	0	1	0	1	0	0
LF	lateral film	9.01	0	0	0	0	0	1
LF	left femur	29.63	0	0	0	0	0	1
MCL	medial collateral ligament	62.62	1	1	1	0	0	0
MCL	medial condyle	59.96	0	1	0	1	0	0
MR	mild periosteal reaction	4.39	0	0	0	0	0	1
MR	median ridge	4.16	0	0	0	0	0	1
MRI	medial retinaculum	3.47	0	0	0	0	0	1
MRI	mild irregularity	4.16	0	0	0	0	0	1
MVA	mild varus angulation	4.39	0	1	0	1	0	0
MVA	motor vehicle accident	9.89	1	1	1	0	0	0
MVC	mild degenerative change	27.83	0	0	0	0	0	1
MVC	motor vehicle collision	19.04	1	1	1	0	0	0
OA	obliquity of ap	2.77	0	0	0	0	0	1
OA	osseous abnormality	19.18	0	1	0	1	0	0
OR	open reduction	9.01	0	0	0	0	0	1
OR	operative report	11.78	0	0	0	0	0	1
ORIF	open reduction internal fixation	11.09	1	1	1	0	0	0
ORIF	operative report for full	3.3	0	0	0	0	0	1
PCL	periprosthetic lucency	31.19	0	0	0	0	0	1
PCL	posterior cruciate ligament	36.25	1	1	1	0	0	0
PD	proton density	26.83	0	0	0	0	0	1
PD	posterior doctor	30.5	0	0	0	0	0	1
PM	proximal metaphysis	13.86	0	0	0	0	0	1
PM	proximal tibial metaphysis	14.28	0	0	0	0	0	1
SI	soft tissue injury	7.69	0	1	0	1	0	0
SI	signal intensity	20.1	0	0	0	0	0	1
STIR	soft tissue injury	7.69	0	0	0	0	0	1
STIR	soft tissue irregularity	3.3	0	0	0	0	0	1
TKA	total knee arthroplasty	181.11	1	1	1	0	0	0
TKA	total knee replacement	84.75	1	1	1	0	0	0
TKR	total knee arthroplasty	181.11	1	1	1	0	0	0
TKR	total knee replacement	84.75	1	1	1	0	0	0
			13	22	13	9	0	25
